# Supplementary material for: Utility of a time frame in assessing psychological pain and suicide ideation
Source: PeerJ. 2017 Jun 22;5:e3491. doi: 10.7717/peerj.3491 (PMC5483035; doi:10.7717/peerj.3491)
Supplement: Supplemental Information 1 — Data were collected online in US general population adults, between September 2015 and June 2016. [file peerj-05-3491-s001.csv]

pid	consent_timestamp	age	now	consent_complete	one4all_timestamp	english	hispanic	race___1	race___2	race___3	race___4	race___5	sex	gender	attraction	vulnerable___1	vulnerable___2	vulnerable___3	vulnerable___4	vulnerable___5	vulnerable___6	pain_med	meds___1	meds___2	meds___3	meds___4	meds___5	meds___6	meds___7	meds___8	meds___9	meds___10	med1_when	med1_freq	med2_when	med2_freq	med3_when	med3_freq	med4_when	med4_freq	med5_when	med5_freq	med6_when	med6_freq	med7_when	med7_freq	med8_when	med8_freq	med9_when
7	2015-09-11 19:10:56	57	2015-09-11 21:10:54	2	2015-09-11 19:17:42	1	0	0	0	0	0	1	1	1	1	0	0	0	0	0	0	0	0	0	0	0	0	0	0	0	0	0
10	2015-09-12 16:37:30	47	2015-09-12 16:37:27	2	2015-09-12 16:47:12	1	0	0	0	0	0	1	1	1	1	0	0	0	0	0	0	1	1	1	1	0	0	1	0	0	1	1	3	2	4	5	2	1					4	6					1
14	2015-09-13 20:45:48	52	2015-09-13 23:45:45	2	2015-09-13 20:51:09	1	0	1	0	0	0	1	2	2	1	0	0	0	0	1	0	1	0	0	0	0	0	0	1	0	0	0													2	2
15	2015-09-14 22:47:20	18	2015-09-15 01:47:17	2	[not completed]	1	1	0	0	0	1	0	2	2	1	0	0	0	0	0	0	0	0	0	0	0	0	0	0	0	0	0
16	2015-09-14 22:55:12	35	2015-09-14:10:54 00	2	2015-09-14 22:59:28	1	0	0	0	0	0	1	2	2	1	0	0	0	0	0	0	0	0	0	0	0	0	0	0	0	0	0
25	2015-10-07 20:46:42	53	2015-10-07 20:46:37	2				0	0	0	0	0				0	0	0	0	0	0		0	0	0	0	0	0	0	0	0	0
27	2015-10-10 09:23:49	63	2015-10-10 11:23:44	2	[not completed]	1	0	0	0	0	1	0	2	2	1	0	0	0	0	0	0	1	0	0	0	0	0	0	1	0	0	0													3	2
30	2015-10-13 04:56:17	42	2015-10-13 06:55:46	2	2015-10-13 05:02:16	1	0	0	0	0	0	1	2	2	1	0	0	0	0	1	0	1	0	0	0	1	0	0	0	0	0	0							2	1
31	2015-10-16 06:51:38	54	2015-10-16 06:50:00	2	2015-10-16 06:59:55	1	0	0	0	0	0	1	2	2	1	0	0	0	0	0	0	0	0	0	0	0	0	0	0	0	0	0
32	2015-10-17 10:23:07	20	2015-10-17 10:23:03	2	2015-10-17 10:31:54	1	1	0	0	0	0	0	2	2	1	0	0	1	0	0	0	0	0	0	0	0	0	0	0	0	0	0
33	2015-10-17 15:48:07	23	2015-10-17 17:47:54	2	2015-10-17 15:54:06	1	0	0	0	0	0	1	1	1	1	0	0	0	0	1	0		0	0	0	0	0	0	0	0	0	0
34	2015-10-17 16:15:12	19	15 06:14	2	2015-10-17 16:21:24	1	0	0	0	0	1	0	2	2	2	0	0	0	0	1	0	1	1	0	0	0	0	0	0	0	0	0	3	2
36	2015-10-18 22:05:28	18	2015-10-19 01:05:24	2	2015-10-18 22:10:42	1	0	0	0	0	0	1	1	1	1	0	0	0	0	0	0	0	0	0	0	0	0	0	0	0	0	0
39	2015-10-20 20:45:41	20	1995-08-08	2	2015-10-20 20:50:46	1	0	0	0	0	0	1	2	2	1	0	0	0	0	0	0	0	0	0	0	0	0	0	0	0	0	0
40	2015-10-21 00:05:13	65	2015-10-21 00:05:10	2	2015-10-21 00:16:31	1	0	0	0	0	0	1	2	2	1	0	0	0	0	0	1	1	0	0	1	0	0	1	0	0	0	0					3	2					3	2
41	2015-10-21 15:21:08	19	2015-10-21 18:16:43	2				0	0	0	0	0				0	0	0	0	0	0		0	0	0	0	0	0	0	0	0	0
42	2015-10-21 15:23:44	19	2015-10-21 18:19:23	2	2015-10-21 15:34:19	0	0	0	0	0	1	0	2	2	1	0	0	0	0	0	0	0	0	0	0	0	0	0	0	0	0	0
44	2015-10-24 10:08:30	21	2015-10-24 13:09:49	2	[not completed]	1	0	0	0	0	1	1	1	1	1	1	0	0	0	0	0	0	0	0	0	0	0	0	0	0	0	0
50	2015-10-26 21:19:59	19	2015-10-26 23:19:00	2	2015-10-26 21:25:16	1	0	1	0	0	0	0	2	2	1	0	0	0	0	1	1	1	0	1	0	0	0	0	0	0	0	1			2	2
51	2015-10-26 23:26:05	24	2015-10-27 02:26:02	2	2015-10-26 23:30:23	1	0	0	0	0	0	1	2	2	1	0	0	0	0	0	0	0	0	0	0	0	0	0	0	0	0	0
52	2015-10-26 23:27:11	18	2015-10-27 01:27:08	2	2015-10-26 23:31:20	1	0	0	0	0	0	1	2	2	3	0	0	0	0	1	0	0	0	0	0	0	0	0	0	0	0	0
53	2015-10-27 00:08:14	31	2015-10-27 02:08:12	2	[not completed]	1	0	1	0	0	0	1	1	1	1	0	0	0	0	0	1	0	0	0	0	0	0	0	0	0	0	0
54	2015-10-27 16:23:41	20	2015-10-27 18:22:48	2	2015-10-27 16:30:25	1	0	0	0	0	0	1	1	1	1	0	0	0	0	0	1	0	0	0	0	0	0	0	0	0	0	0
55	2015-10-28 20:11:42	31	2015-10-28 23:11:35	2	2015-10-28 20:17:07	1	0	0	0	0	0	1	1	1	1	0	0	0	0	0	1	0	0	0	0	0	0	0	0	0	0	0
60	2015-10-30 18:07:38	18	2015-10-30 21:07:25	2	2015-10-30 18:19:06	1	0	0	0	0	1	1	2	2	1	1	0	1	0	0	1	0	0	0	0	0	0	0	0	0	0	0
61	2015-11-02 13:52:08	24	2015-11-02 15:52:03	2	2015-11-02 13:58:06	1	0	0	0	0	0	1	1	1	1	0	0	0	0	0	0	0	0	0	0	0	0	0	0	0	0	0
62	2015-11-03 19:01:07	19	2015-11-03 21:00:52	2	2015-11-03 19:07:04	1	0	0	0	0	0	1	1	1	1	0	0	0	0	1	0	0	0	0	0	0	0	0	0	0	0	0
63	2015-11-06 10:10:34	19	2015-11-06 13:10:31	2	[not completed]	1	0	0	0	0	1	0	2	2	1	1	0	0	0	0	1	0	0	0	0	0	0	0	0	0	0	0
65	2015-11-06 19:21:39	19	2015-11-06 22:21:18	2	2015-11-06 19:32:01	1	1	0	0	0	0	1	2	2	2	0	0	0	0	1	0	0	0	0	0	0	0	0	0	0	0	0
66	2015-11-08 11:54:06	19	2015-11-08 14:54:05	2	2015-11-08 12:02:46	1	0	0	0	0	0	1	1	1	3	0	0	0	0	1	0	0	0	0	0	0	0	0	0	0	0	0
68	2015-11-08 17:41:04	23	2015-11-08 20:40:00	2	2015-11-08 17:44:24	1	0	0	0	0	0	1	1	1	2	1	0	0	0	1	0	0	0	0	0	0	0	0	0	0	0	0
70	2015-11-10 04:02:28	19	2015-11-10 06:04:43	2	2015-11-10 04:07:04	1	0	1	0	0	0	1	2	2	1	0	0	0	0	1	0	0	0	0	0	0	0	0	0	0	0	0
71	2015-11-10 15:21:38	19	2015-11-10 17:21:35	2	2015-11-10 15:26:04	0	1	0	0	0	0	0	2	2	3	1	0	0	0	1	0	0	0	0	0	0	0	0	0	0	0	0
72	2015-11-10 19:51:12	19	2015-11-10 21:50:00	2	2015-11-10 19:54:51	1	0	0	0	0	0	1	1	1	1	0	0	0	0	0	0	0	0	0	0	0	0	0	0	0	0	0
73	2015-11-10 20:10:49	30	2015-11-10 23:10:47	2	2015-11-10 20:16:08	1	0	0	0	0	0	1	1	1	1	0	0	0	0	0	1	0	0	0	0	0	0	0	0	0	0	0
74	2015-11-11 04:48:14	19	2015-11-11 06:48:11	2	2015-11-11 04:52:24	1	0	0	0	0	0	1	2	2	1	1	0	0	0	0	0	0	0	0	0	0	0	0	0	0	0	0
75	2015-11-11 07:21:18	56	2011-11-15 0	2	[not completed]	1	0	0	0	0	0	1	2	2	1	0	0	0	0	1	0	0	0	0	0	0	0	0	0	0	0	0
76	2015-11-11 07:52:09	18	2015-11-11 08:52:30	2	2015-11-11 07:56:49	1	0	0	0	0	0	1	2	2	1	1	0	0	0	0	0	0	0	0	0	0	0	0	0	0	0	0
78	2015-11-11 13:52:49	18	2015-11-11 16:52:46	2	2015-11-11 14:01:36	1	0	0	0	0	0	1	2	2	3	0	0	0	0	1	0	0	0	0	0	0	0	0	0	0	0	0
80	2015-11-12 09:24:22	25	2015-11-12 10:23:54	2	2015-11-12 09:53:22	1	0	0	0	0	0	1	1	1	1	0	0	0	0	1	0	0	0	0	0	0	0	0	0	0	0	0
81	2015-11-12 09:44:52	30	2015-11-12 09:44:51	2	2015-11-12 09:47:49	1	0	0	0	0	0	1	2	2	1	0	0	0	0	0	0	0	0	0	0	0	0	0	0	0	0	0
82	2015-11-15 03:12:04	18	2015-11-15 05:11:37	2	2015-11-15 03:16:46	0	0	0	0	0	0	0	2	2	2	1	0	0	0	1	0	0	0	0	0	0	0	0	0	0	0	0
83	2015-11-15 08:51:02	18	2015-11-15 09:50:00	2	[not completed]	0	1	0	0	0	0	0	2	2	1	1	0	0	0	0	0	0	0	0	0	0	0	0	0	0	0	0
85	2015-11-15 19:44:14	18	2015-11-15 22:43:51	2	2015-11-15 19:49:19	1	0	0	0	0	1	0	1	1	1	1	0	0	0	0	0	0	0	0	0	0	0	0	0	0	0	0
87	2015-11-19 12:02:34	18	2015-11-19 15:02:33	2	2015-11-19 12:06:07	1	0	0	0	0	0	1	1	3	2	1	0	0	0	0	1	0	0	0	0	0	0	0	0	0	0	0
89	2015-11-20 08:43:00	18	2015-11-20 09:42:59	2	[not completed]	1	0	0	0	0	0	1	2	2	1	1	0	0	0	0	0	0	0	0	0	0	0	0	0	0	0	0
90	2015-11-20 19:26:42	63	2015-11-20 22:26:55	2	2015-11-20 19:38:43	1	0	0	0	0	0	1	2	2	1	0	0	0	0	1	0	1	0	0	1	0	0	0	0	0	0	0					2	2
91	2015-11-21 06:06:56	49	2011-22-15 09:05	2	2015-11-21 06:15:57	1	0	0	0	0	0	1	2	2	1	0	0	0	0	1	0	1	0	0	1	0	1	1	0	0	0	0					3	5			1	1	3	1
94	2015-11-21 20:40:33	27	2015-11-21 22:40:31	2	[not completed]	1	0	0	0	0	0	1	2	2	1	0	0	0	0	0	0	0	0	0	0	0	0	0	0	0	0	0
96	2015-11-22 09:42:35	20	2015-11-22 11:42:24	2	[not completed]	1	0	1	0	0	0	1	2	2	3	0	0	0	0	1	0	1	0	0	0	1	1	0	0	0	0	1							3	3	4	5
98	2015-11-22 16:58:56	26	2015-11-22 18:58:00	2	2015-11-22 17:17:11	1	0	0	0	0	0	1	1	1	2	0	0	0	0	1	0	1	0	0	1	0	0	0	0	0	0	0					1	2
99	2015-11-23 05:17:23	26	2015-11-23 08:17:18	2	2015-11-23 05:26:29	1	0	0	0	0	0	1	1	1	1	1	0	0	0	0	0	0	0	0	0	0	0	0	0	0	0	0
100	2015-11-23 06:42:25	33	2015-11-23 09:42:11	2	2015-11-23 06:47:25	1	0	0	0	0	0	1	2	2	1	0	0	0	0	0	0	0	0	0	0	0	0	0	0	0	0	0
102	2015-11-24 18:58:47	56	2015-11-24 20:58:34	2	2015-11-24 19:06:05	1	0	0	0	0	0	1	2	2	1	0	0	0	0	0	0	0	0	0	0	0	0	0	0	0	0	0
105	2015-11-25 16:57:01	21	2015-11-24 09:55:00	2	2015-11-25 17:02:06	1	0	0	0	0	0	1	2	2	3	0	0	0	0	1	1	0	0	0	0	0	0	0	0	0	0	0
106	2015-11-26 02:38:07	30	2015-11-26 04:37:51	2	2015-11-26 02:47:02		0	0	0	0	0	1	2	2	1	0	0	0	0	1	0	0	0	0	0	0	0	0	0	0	0	0
108	2015-11-26 17:51:12	35	Nove-mb-er 26	2	2015-11-26 18:01:34	1	0	0	0	0	0	1	2	2	1	0	0	0	0	1	0	1	0	1	0	1	0	0	1	0	0	0			2	3			4	5					2	1
109	2015-11-27 04:56:32	28	2015-11-27 07:55:00	2	[not completed]	1	0	0	0	0	1	1	1	1	1	0	0	0	0	0	0		0	0	0	0	0	0	0	0	0	0
111	2015-11-28 02:00:09	27	2015-11-28 03:59:00	2	[not completed]	1	0	0	0	0	1	0	1	1	1	0	0	0	0	0	0	0	0	0	0	0	0	0	0	0	0	0
112	2015-11-28 06:06:25	19	2015-11-28 08:06:21	2	2015-11-28 06:16:09	1	0	0	0	0	0	1	2	2	1	0	0	0	0	0	0	0	0	0	0	0	0	0	0	0	0	0
114	2015-11-28 08:49:34	42	2015-11-28 10:49:28	2	[not completed]	1	0	0	0	0	0	1	2	2	2	0	0	0	0	0	0	0	0	0	0	0	0	0	0	0	0	0
116	2015-11-28 17:42:03	18	2015-11-28 19:41:56	2	[not completed]	1	0	0	0	0	0	1	2	2	3	1	0	0	0	0	0	0	0	0	0	0	0	0	0	0	0	0
118	2015-11-29 19:07:23	18	2015-11-29 20:07:04	2	[not completed]	1	0	0	0	0	0	1	1	1	1	0	0	0	0	0	0	0	0	0	0	0	0	0	0	0	0	0
119	2015-11-30 08:34:12	28	2015-11-30-10-34-00 0	2	[not completed]	1	0	0	0	0	0	1	2	2	1	0	0	0	0	0	0	0	0	0	0	0	0	0	0	0	0	0
120	2015-11-30 21:13:52	21	2015-11-30 23:13:48	2	2015-11-30 21:18:13	0	1	0	0	0	0	1	2	4	3	0	0	0	0	1	0	1	0	1	0	0	0	0	0	0	0	0			2	5
121	2015-11-30 21:44:57	64	2015-11-30 22:40:00	2	2015-11-30 21:52:42	1	0	0	0	0	0	1	2	2	1	0	0	0	0	0	0	0	0	0	0	0	0	0	0	0	0	0
122	2015-12-01 06:35:39	20	2015-12-01 08:36:00	2	2015-12-01 06:40:33	1	0	0	0	0	0	1	1	1	1	1	0	0	0	0	0	0	0	0	0	0	0	0	0	0	0	0
123	2015-12-01 15:20:25	23	2015-12-01 18:20:18	2	2015-12-01 15:25:01	1	0	1	0	0	1	0	2	2	1	0	0	0	0	0	0	0	0	0	0	0	0	0	0	0	0	0
125	2015-12-01 19:12:41	51	2015-12-01 21:12:39	2	2015-12-01 19:21:12	1	0	0	0	0	0	1	2	2	1	0	0	0	0	0	0	1	0	1	1	0	0	0	0	0	0	0			2	3	3	3
127	2015-12-02 06:30:52	18	2015-12-02 09:30:41	2	2015-12-02 06:35:00	1	0	0	0	0	0	1	2	2	3	1	0	0	0	1	0	0	0	0	0	0	0	0	0	0	0	0
128	2015-12-02 06:57:18	54	Yes, he	2	2015-12-02 07:05:20	1	0	0	0	0	0	1	1	1	3	0	0	0	0	0	0	0	0	0	0	0	0	0	0	0	0	0
130	2015-12-03 06:14:33	53	2015-12-03 09:14:43	2	2015-12-03 06:20:55	1	0	0	0	0	0	1	1	1	2	0	0	0	0	0	0	0	0	0	0	0	0	0	0	0	0	0
131	2015-12-03 07:20:12	47	2015-12-03 08:20:08	2	2015-12-03 07:24:58	1	0	0	0	0	0	1	2	2	1	1	0	0	0	0	0	0	0	0	0	0	0	0	0	0	0	0
133	2015-12-03 17:50:05	19	2015-12-03 20:50:01	2	2015-12-03 17:56:28	1		0	0	0	0	0	1	1	1	0	0	0	0	0	0	0	0	0	0	0	0	0	0	0	0	0
134	2015-12-04 12:02:58	19	2015-12-04 12:02:00	2	[not completed]	1	1	1	0	0	0	1	2	2	3	1	0	0	0	0	0	0	0	0	0	0	0	0	0	0	0	0
136	2015-12-04 14:46:14	25	2015-12-04 17:46:11	2	2015-12-04 14:49:49	1	0	0	0	0	1	0	2	2	1	0	0	0	0	1	0	0	0	0	0	0	0	0	0	0	0	0
137	2015-12-04 14:47:40	24	2015-12-04 04:47:57	2	2015-12-04 14:53:25	1	1	1	0	0	0	1	1	1	1	0	0	0	0	0	0	1	1	1	1	0	0	1	1	0	1	0	4	7	3	5	4	6					3	3	4	7			1
138	2015-12-04 15:00:34	29	2015-12-05 16:59:00	2	2015-12-04 15:05:20	1	0	0	0	0	0	1	1	1	1	0	0	0	0	0	0	0	0	0	0	0	0	0	0	0	0	0
141	2015-12-05 14:45:03	18	2015-12-05 05:44:00	2				0	0	0	0	0				0	0	0	0	0	0		0	0	0	0	0	0	0	0	0	0
142	2015-12-06 05:26:40	22	2015-12-06 07:26:23	2	[not completed]	1	1	0	0	0	0	1	1	1	1	0	0	0	0	0	0	0	0	0	0	0	0	0	0	0	0	0
143	2015-12-07 01:17:53	18	2015-12-07 04:17:48	2	2015-12-07 01:23:02	1	0	1	0	0	0	1	1	1	1	0	0	0	0	0	1	0	0	0	0	0	0	0	0	0	0	0
144	2015-12-07 10:04:46	23	2015-12-07 12:05:02	2	2015-12-07 10:08:06	1	0	0	0	0	0	0	1	1	1	0	0	0	0	0	0	0	0	0	0	0	0	0	0	0	0	0
145	2015-12-07 10:10:57	23	2015-12-07 12:11:14	2	[not completed]	1	0	0	0	0	0	0	1	1	1	0	0	0	0	0	0		0	0	0	0	0	0	0	0	0	0
146	2015-12-07 15:33:48	19	2015-12-07 15:33:45	2	2015-12-07 15:40:34	1	1	0	0	0	0	0	2	2	1	1	0	0	0	0	0	0	0	0	0	0	0	0	0	0	0	0
147	2015-12-08 03:17:42	23	2015-12-08 05:17:35	2	2015-12-08 03:31:09	1	0	0	0	0	1	0	1	1	2	0	0	0	0	0	0	1	0	0	0	1	1	0	0	0	0	0							3	5	3	4
148	2015-12-08 09:49:26	24	2015-12-08 10:49:22	2	2015-12-08 09:51:55	1	0	1	0	0	0	1	1	1	1	0	0	0	0	1	0	1	0	0	0	0	0	0	0	0	1	0																	1
149	2015-12-08 17:44:35	37	2015-12-09 03:44:40	2	2015-12-08 17:57:37	0	0	0	0	0	0	1	1	1	1	1	0	0	0	0	0	1	0	0	0	0	0	0	0	0	0	1
150	2015-12-09 09:31:59	18	2015-12-09 11:31:38	2	2015-12-09 09:39:14	1	0	0	0	0	0	1	1	1	3	0	0	0	0	1	1	0	0	0	0	0	0	0	0	0	0	0
151	2015-12-09 16:35:34	56	2015-12-09 19:35:27	2	2015-12-09 16:41:39	1	0	0	0	0	0	1	2	2	1	1	0	0	0	0	0	0	0	0	0	0	0	0	0	0	0	0
153	2015-12-11 17:28:49	19	3:00 0	2	[not completed]	0	0	1	0	0	0	0	2	3	5	0	0	0	0	0	1	0	0	0	0	0	0	0	0	0	0	0
157	2015-12-12 14:31:43	18	2015-12-12 16:31:33	2	[not completed]	1	0	1	0	0	0	1	2	2	1	0	0	0	0	0	1	0	0	0	0	0	0	0	0	0	0	0
158	2015-12-12 14:46:52	62	2015-12-12 17:46:50	2	2015-12-12 14:52:46	1	0	0	0	0	0	1	2	2	1	0	0	0	0	0	0	1	0	0	0	0	0	1	0	0	0	0											1	6
160	2015-12-12 21:36:05	68	2015-12-12 21:35:59	2	2015-12-12 21:48:45	1	0	1	0	0	0	0	2	2	1	0	0	0	0	0	1	1	0	0	1	0	0	0	0	0	0	0					2	3
162	2015-12-13 12:59:40	45	2015-12-13 14:59:00	2	2015-12-13 13:20:10	1	0	1	0	0	0	1	2	2	1	0	0	0	0	0	0	0	0	0	0	0	0	0	0	0	0	0
163	2015-12-13 17:07:35	37	2015-12-13 19:07:29	2	2015-12-13 17:14:16	1	0	0	0	0	0	1	2	2	1	1	0	0	0	1	0	0	0	0	0	0	0	0	0	0	0	0
164	2015-12-13 20:56:43	20	2015-12-13 23:56:24	2	2015-12-13 21:02:27	0	0	0	0	0	1	0	1	1	1	0	0	0	0	0	1	0	0	0	0	0	0	0	0	0	0	0
165	2015-12-14 11:22:34	32	2015-12-14 14:22:00	2	[not completed]	1	0	1	0	0	0	1	2	2	1	0	0	0	0	0	0	0	0	0	0	0	0	0	0	0	0	0
168	2015-12-14 17:19:12	66	2015-12-14 19:19:09	2	2015-12-14 17:29:00	1	0	0	0	0	0	1	2	2	1	0	0	0	0	0	1	1	0	1	0	0	0	0	0	0	0	1			3	2
169	2015-12-14 18:34:39	18	2015-12-14 21:34:35	2	[not completed]	1	0	0	0	0	0	1	2	2	3	0	0	0	0	1	0	0	0	0	0	0	0	0	0	0	0	0
170	2015-12-14 19:05:23	18	2015-12-14 22:05:19	2	2015-12-14 19:11:47	1	0	0	0	0	0	1	1	1	1	1	0	0	0	0	0	0	0	0	0	0	0	0	0	0	0	0
171	2015-12-14 20:07:29	23	2015-12-14 22:07:27	2	2015-12-14 20:11:50	1	0	0	0	0	0	1	2	2	1	1	0	0	0	1	0	0	0	0	0	0	0	0	0	0	0	0
172	2015-12-14 21:51:57	21	2015-12-14 21:51:56	2	[not completed]	1	0	0	0	0	0	1	2	2	1	1	0	0	0	1	0	0	0	0	0	0	0	0	0	0	0	0
174	2015-12-15 08:03:03	58	2015-12-15 11:03:01	2	[not completed]	1	0	0	0	0	0	1	2	2	1	0	0	0	0	1	1	0	0	0	0	0	0	0	0	0	0	0
175	2015-12-15 08:52:20	32	2015-12-15 11:51:49	2	2015-12-15 08:59:46	1	0	0	0	0	0	1	1	1	1	0	0	0	0	0	1	0	0	0	0	0	0	0	0	0	0	0
176	2015-12-15 09:22:11	19	2015-12-15 12:21:59	2	2015-12-15 09:28:30	1	0	0	0	0	0	1	1	1	1	0	0	0	0	0	0	0	0	0	0	0	0	0	0	0	0	0
178	2015-12-15 13:27:21	19	2015-12-15 01:27	2	2015-12-15 13:33:01	1	0	1	0	0	0	1	2	2	1	1	0	0	0	0	0	0	0	0	0	0	0	0	0	0	0	0
179	2015-12-15 14:48:39	18	2015-12-15 14:48:28	2	2015-12-15 15:00:53	1	0	0	0	0	0	1	2	4	3	0	0	0	0	1	0	0	0	0	0	0	0	0	0	0	0	0
180	2015-12-15 14:56:26	45	2015-12-15 16:56:12	2	2015-12-15 15:00:58	1	0	0	0	0	0	1	2	2	1	0	0	0	0	0	0	0	0	0	0	0	0	0	0	0	0	0
182	2015-12-15 17:40:26	68	2015-12-15 20:40:15	2	2015-12-15 17:50:02	1	0	0	0	0	0	1	1	1	1	0	0	0	0	0	0	0	0	0	0	0	0	0	0	0	0	0
183	2015-12-15 19:17:45	46	2015-12-15 22:17:38	2	2015-12-15 19:21:40	1	0	0	0	0	0	1	1	1	1	0	0	0	0	0	1	1	0	0	1	0	0	0	0	0	0	0					2	1
185	2015-12-15 19:52:54	34	2015-12-15 22:52:52	2	2015-12-15 19:59:29	1	0	0	0	0	0	1	1	1	2	0	0	0	0	0	0	0	0	0	0	0	0	0	0	0	0	0
188	2015-12-16 06:01:05	64	2015-12-16 08:00:00	2	2015-12-16 06:10:35	0	0	0	0	0	1	0	2	2	1	0	0	0	0	0	0	1	0	0	0	0	0	0	0	0	0	1
189	2015-12-16 08:01:04	60	2015-12-16 0900	2	2015-12-16 08:07:04	1	0	0	0	0	0	1	2	2	1	0	0	0	0	0	1	1	0	0	0	0	0	0	0	0	0	1
191	2015-12-16 10:24:10	43	2015-12-16 10:23:31	2	2015-12-16 10:31:58	0	0	0	0	0	0	1	1	1	1	0	0	0	0	1	0	0	0	0	0	0	0	0	0	0	0	0
194	2015-12-16 14:09:45	30	2015-12-16 17:12:31	2	2015-12-16 14:16:32	1	0	0	0	0	0	1	2	2	1	0	0	0	0	1	1	1	0	1	1	1	1	1	1	1	1	1			4	5	4	5	4	5	4	7	4	7	4	3	4	4	1
195	2015-12-16 14:38:50	18	2015-12-16 17:38:34	2	2015-12-16 14:42:26	1	0	0	0	0	0	1	2	2	1	1	0	0	0	0	1	1	0	0	0	0	0	1	0	0	0	0											3	2
198	2015-12-16 19:19:48	53	2015-12-16 20:19:02	2				0	0	0	0	0				0	0	0	0	0	0		0	0	0	0	0	0	0	0	0	0
199	2015-12-16 19:41:14	18	2015-12-16 20:41:12	2	2015-12-16 19:44:38	1	0	0	0	0	0	1	2	4	2	0	0	0	0	1	0	0	0	0	0	0	0	0	0	0	0	0
200	2015-12-16 19:43:43	67	2015-12-16 21:43:39	2	[not completed]	1	0	0	0	0	0	1	2	2	1	0	0	0	0	0	0		0	0	0	0	0	0	0	0	0	0
201	2015-12-16 19:46:24	67	2015-12-16 21:46:22	2	2015-12-16 20:00:49	1	0	0	0	0	0	1	2	2	1	0	0	0	0	1	0	1	0	1	0	0	0	0	1	0	0	0			2	2									4	4
203	2015-12-17 02:37:47	25	2015-12-17 02:37:44	2	2015-12-17 02:42:34	1	0	0	0	0	0	1	1	1	1	0	0	0	0	0	1	0	0	0	0	0	0	0	0	0	0	0
207	2015-12-17 05:06:33	67	2015-12-17 08:05:12	2	[not completed]	1	0	1	0	0	0	0	1	1	1	0	0	0	0	0	0	0	0	0	0	0	0	0	0	0	0	0
209	2015-12-17 05:38:12	56	2015-12-17 08:38:09	2	[not completed]	1	0	0	0	0	0	1	2	2	1	0	0	0	0	0	0	0	0	0	0	0	0	0	0	0	0	0
210	2015-12-17 10:55:22	19	2015-12-17 13:55:20	2	2015-12-17 11:06:13	1	0	0	0	0	0	1	2	2	3	1	0	0	0	1	0	0	0	0	0	0	0	0	0	0	0	0
211	2015-12-17 12:49:32	27	2015-12-17 15:49:00	2	[not completed]	1	0	0	0	0	0	1	2	2	1	0	0	0	0	1	0	0	0	0	0	0	0	0	0	0	0	0
212	2015-12-17 16:53:02	69	2015-12-17 18:52:58	2	2015-12-17 16:59:03	1	0	0	0	0	0	1	1	1	1	0	0	0	0	0	0	1	0	0	1	0	0	0	0	0	0	0					2	2
214	2015-12-17 19:24:34	22	2015-12-17 21:24:32	2	[not completed]	1	1	0	0	0	0	1	2	2	3	0	0	0	0	0	0	0	0	0	0	0	0	0	0	0	0	0
216	2015-12-18 05:05:46	20	2015-12-18 08:05:41	2	2015-12-18 05:11:54	1	0	0	0	0	0	1	1	1	1	0	0	0	0	0	0	0	0	0	0	0	0	0	0	0	0	0
219	2015-12-18 11:47:34	50	2015-12-18 11:47:32	2	2015-12-18 11:55:38	1	0	0	0	0	0	1	2	2	2	0	0	0	0	0	0	1	0	1	0	0	0	0	0	0	0	0			2	6
221	2015-12-19 08:15:41	71	2015-12-19 10:15:35	2	2015-12-19 08:22:30	1	0	0	0	0	0	1	1	1	1	0	0	0	0	0	0	0	0	0	0	0	0	0	0	0	0	0
222	2015-12-19 12:28:16	18	2015-12-19 15:28:12	2	2015-12-19 12:33:10	1	1	0	0	0	0	1	2	2	1	1	0	0	0	0	0	0	0	0	0	0	0	0	0	0	0	0
223	2015-12-19 15:18:23	32	2015-12-19 18:18:20	2	2015-12-19 15:22:40	0	1	0	0	0	0	0	2	2	1	1	0	0	0	0	0	0	0	0	0	0	0	0	0	0	0	0
224	2015-12-19 16:15:48	38	2015-12-19 19:15:46	2	2015-12-19 16:19:26	1	0	0	0	0	0	1	2	2	2	0	0	0	0	1	1	0	0	0	0	0	0	0	0	0	0	0
227	2015-12-20 05:55:01	67	2015-12-20 07:55:06	2	2015-12-20 06:05:28	1	0	0	0	0	0	1	2	2	1	0	0	0	0	0	1	1	0	0	0	0	0	0	1	0	0	0													1	1
228	2015-12-20 06:12:45	47	2015 0	2	[not completed]	1	0	0	0	0	0	1	2	2	1	0	0	0	0	0	0	1	1	0	1	1	1	0	0	0	0	1	3	2			3	1	3	1	4	2
233	2015-12-21 07:01:48	45	16-12-21-7-01-34 0	2	2015-12-21 07:09:47	0	0	0	1	0	0	0	2	2	3	0	0	0	0	1	1	0	0	0	0	0	0	0	0	0	0	0
236	2015-12-21 08:33:15	63	2015-12-21 10:33:04	2	[not completed]	1	0	0	0	0	0	1	2	2	1	0	0	0	0	0	0	1	0	0	1	0	0	0	0	0	0	0					1	1
238	2015-12-21 13:02:19	20	2015-12-21 16:01:49	2	2015-12-21 13:07:49	1	1	0	0	0	0	0	2	2	1	1	0	0	0	0	0	0	0	0	0	0	0	0	0	0	0	0
239	2015-12-21 14:49:32	18	2015-12-21 17:52:25	2	2015-12-21 14:52:09	1	0	0	0	0	1	0	1	1	2	0	0	0	1	0	0	0	0	0	0	0	0	0	0	0	0	0
240	2015-12-21 18:50:18	20	2015-12-21 20:50:14	2	2015-12-21 18:57:12	1	1	0	0	0	0	1	2	2	1	0	0	0	0	0	0	0	0	0	0	0	0	0	0	0	0	0
243	2015-12-22 09:45:53	19	2015-12-22 12:45:49	2	[not completed]	1	1	0	0	0	1	0	2	2	3	0	0	0	0	0	0	0	0	0	0	0	0	0	0	0	0	0
244	2015-12-22 10:52:16	19	2015-12-22 12:52:05	2	[not completed]	1	0	0	0	0	1	0	2	2	1	0	0	0	0	0	0		0	0	0	0	0	0	0	0	0	0
246	2015-12-22 13:59:08	39	4:58 12-22-2015	2	2015-12-22 14:06:02	1	0	0	0	0	0	1	2	2	3	0	0	0	0	1	0	0	0	0	0	0	0	0	0	0	0	0
247	2015-12-22 14:08:31	39	2015-12-22 17:08:26	2	[not completed]	1	0	0	0	0	0	1	2	2	3	0	0	0	0	0	0		0	0	0	0	0	0	0	0	0	0
248	2015-12-22 14:58:34	18	2015-12-22 05:57:00	2	2015-12-22 15:02:21	1	0	0	0	0	1	0	1	1	1	1	0	0	0	0	0	0	0	0	0	0	0	0	0	0	0	0
249	2015-12-22 16:05:11	36	2015-12-22 18:04:00	2	[not completed]	1	1	0	0	0	0	1	1	1	1	0	0	0	0	0	0	0	0	0	0	0	0	0	0	0	0	0
256	2015-12-23 02:07:08	49	2015-12-23 03:07:03	2	2015-12-23 02:19:02	1	1	0	0	0	0	0	2	2	1	0	0	0	0	1	0	1	1	0	0	0	0	0	0	0	1	1	1	3															4
257	2015-12-23 06:08:32	18	2015-12-23 09:08:29	2	2015-12-23 06:12:13	0	1	0	0	0	1	0	2	2	2	1	0	0	0	0	0	0	0	0	0	0	0	0	0	0	0	0
258	2015-12-23 06:10:00	18	2015-12-23 09:09:54	2	[not completed]	1	0	0	0	0	1	0	1	1	1	0	0	0	0	0	0		0	0	0	0	0	0	0	0	0	0
259	2015-12-23 08:24:11	18	2015-12-23 11:24:07	2	2015-12-23 08:28:25	0	1	0	0	0	1	0	2	2	3	0	0	0	0	0	0	0	0	0	0	0	0	0	0	0	0	0
261	2015-12-23 10:54:06	18	2015-12-23 13:54:03	2	2015-12-23 10:59:32	0	1	0	0	0	0	1	2	2	5	0	0	0	0	0	0	0	0	0	0	0	0	0	0	0	0	0
263	2015-12-23 14:48:42	19	2015-12-23 16:48:39	2	2015-12-23 14:52:34	0	1	0	0	0	0	1	2	2	1	1	0	0	0	0	0	0	0	0	0	0	0	0	0	0	0	0
268	2015-12-23 20:19:39	63	2015-12-23 22:19:43	2	[not completed]	1	0	0	0	0	0	1	1	1	1	0	0	0	0	0	0	1	0	1	0	0	0	0	0	0	0	1			2	1
269	2015-12-23 21:06:30	33	2015-12-24 00:06:27	2	2015-12-23 21:12:43	1	1	0	0	0	0	0	2	2	1	1	0	0	0	0	0	0	0	0	0	0	0	0	0	0	0	0
270	2015-12-24 03:43:28	20	2015-12-24 06:43:24	2	2015-12-24 03:48:40	1	0	1	0	0	1	0	2	2	1	1	0	0	0	0	0	0	0	0	0	0	0	0	0	0	0	0
273	2015-12-24 09:56:02	20	2015-12-24 12:55:56	2	[not completed]	0	1	0	0	0	0	0	2	2	3	1	0	0	0	0	1	0	0	0	0	0	0	0	0	0	0	0
274	2015-12-24 09:59:06	20	2015-12-24 12:58:54	2	2015-12-24 10:02:23	0	1	0	0	0	0	0	2	2	5	1	0	0	0	0	0	0	0	0	0	0	0	0	0	0	0	0
276	2015-12-24 11:52:47	56	2015-12-24 12:52:38	2	2015-12-24 12:00:32	1	0	0	0	0	0	1	1	1	1	0	0	0	0	0	0	0	0	0	0	0	0	0	0	0	0	0
279	2015-12-24 15:51:27	59	1224 05:51	2	[not completed]	1	0	0	0	0	0	1	1	1	1	0	0	0	0	0	0	0	0	0	0	0	0	0	0	0	0	0
281	2015-12-24 16:10:30	18	2015-12-24 16:10:07	2	2015-12-24 16:13:53	1	0	0	1	0	0	0	2	2	1	0	0	0	0	0	0	0	0	0	0	0	0	0	0	0	0	0
282	2015-12-24 17:15:48	21	2015-12-24 17:15:39	2	2015-12-24 17:22:37	1	0	1	0	0	0	1	1	1	1	0	0	0	0	0	1	0	0	0	0	0	0	0	0	0	0	0
288	2015-12-24 18:51:13	18	2015-12-24 21:51:07	2	2015-12-24 18:56:13	1	0	0	0	0	1	0	1	1	1	1	0	0	0	0	0	0	0	0	0	0	0	0	0	0	0	0
289	2015-12-24 19:07:54	18	2015-12-24 22:07:51	2	2015-12-24 19:14:06	1	0	0	0	0	0	1	1	1	1	0	0	0	0	0	0	0	0	0	0	0	0	0	0	0	0	0
291	2015-12-25 03:06:49	37	2015-12-25 03:06:46	2	2015-12-25 03:16:51	1	1	1	0	0	0	0	1	1	1	0	0	0	0	0	0	0	0	0	0	0	0	0	0	0	0	0
296	2015-12-25 09:22:22	33	2015-12-25 12:22:19	2	[not completed]	1	0	0	0	0	1	0	1	1	1	0	0	0	0	0	0	0	0	0	0	0	0	0	0	0	0	0
297	2015-12-25 09:31:22	20	2015-12-25 09:31:12	2	[not completed]	1	1	0	0	0	0	0	2	2	1	0	0	0	0	0	0		0	0	0	0	0	0	0	0	0	0
298	2015-12-25 10:05:25	61	2015-12-25 12:05:01	2	[not completed]	1	1	0	0	0	0	1	1	1	1	0	0	0	0	0	0		0	0	0	0	0	0	0	0	0	0
299	2015-12-25 10:57:31	19	2015-12-25 12:57:28	2	2015-12-25 11:00:31	1	0	0	0	0	1	0	1	1	1	0	0	0	0	0	0	0	0	0	0	0	0	0	0	0	0	0
300	2015-12-25 13:13:51	18	2015-12-25 14:13:48	2	2015-12-25 13:18:49	0	1	0	0	0	0	0	2	2	1	0	0	0	0	0	1	0	0	0	0	0	0	0	0	0	0	0
301	2015-12-25 16:56:29	24	2015-12-25 19:56:27	2	2015-12-25 17:00:56	1	0	1	0	0	0	1	1	1	1	1	0	0	0	0	0	1	0	0	1	0	0	0	0	0	0	0					2	3
305	2015-12-26 04:56:58	39	2015-12-26 07:56:55	2	2015-12-26 05:02:19	1	0	0	0	0	1	0	1	1	1	0	0	0	0	0	0	0	0	0	0	0	0	0	0	0	0	0
306	2015-12-26 06:46:59	26	2015-12-26 08:46:55	2	[not completed]	1	0	0	0	0	0	1	1	1	1	1	0	0	0	0	0	0	0	0	0	0	0	0	0	0	0	0
307	2015-12-26 07:52:18	61	2015-26-12 0	2	[not completed]	1	0	1	0	0	0	0	1	1	1	0	0	0	0	0	0	0	0	0	0	0	0	0	0	0	0	0
310	2015-12-26 10:57:23	26	2015-12-26 10:57:19	2	2015-12-26 11:06:38	0	1	0	0	0	0	0	1	1	1	0	0	0	0	0	0	0	0	0	0	0	0	0	0	0	0	0
311	2015-12-26 12:24:02	30	2015-12-26 14:24:00	2	2015-12-26 12:28:50	1	0	0	0	0	1	1	2	2	1	0	0	0	0	0	0	0	0	0	0	0	0	0	0	0	0	0
313	2015-12-26 13:52:34	18	2015-12-26 15:52:32	2	2015-12-26 13:56:58	1	1	0	0	0	0	1	2	2	1	0	0	1	0	0	0	0	0	0	0	0	0	0	0	0	0	0
314	2015-12-26 15:40:14	18	2015-12-26 18:40:58	2	[not completed]	1	0	0	0	0	1	0	2	2	3	0	0	0	0	0	0	0	0	0	0	0	0	0	0	0	0	0
315	2015-12-26 15:45:53	18	2015-12-26 18:46:40	2	2015-12-26 15:53:01	1	0	0	0	0	1	0	2	2	3	0	0	0	0	0	0	0	0	0	0	0	0	0	0	0	0	0
321	2015-12-27 00:32:43	19	2015-12-27 02:32:30	2	[not completed]	0	0	0	0	0	1	0	1	1	3	0	0	0	0	0	0		0	0	0	0	0	0	0	0	0	0
322	2015-12-27 06:18:49	18	2015-12-27 09:18:46	2	[not completed]	1	1	0	0	0	0	1	1	1	1	1	0	0	0	0	0	0	0	0	0	0	0	0	0	0	0	0
324	2015-12-27 08:46:39	18	2015-12-27 09:46:37	2	[not completed]	1	0	0	0	0	0	1	1	1	1	1	0	0	0	0	0	0	0	0	0	0	0	0	0	0	0	0
325	2015-12-27 08:49:03	18	2015-12-27 09:49:01	2	[not completed]	1	0	0	0	0	0	1	1	1	1	1	0	0	0	0	0	0	0	0	0	0	0	0	0	0	0	0
326	2015-12-27 08:51:45	18	2015-12-27 09:51:44	2	2015-12-27 08:55:00	1	0	0	0	0	0	1	1	1	1	1	0	0	0	0	0	0	0	0	0	0	0	0	0	0	0	0
327	2015-12-27 12:03:53	20	2015-12-27 15:03:48	2	2015-12-27 12:12:27	1	0	1	0	0	1	1	2	2	3	0	0	0	0	0	0	1	0	0	0	0	0	0	1	0	0	0													1	6
328	2015-12-27 13:26:07	30	2015-12-27 16:26:04	2	[not completed]	1	1	0	0	0	1	1	1	1	3	1	0	0	0	0	0	0	0	0	0	0	0	0	0	0	0	0
331	2015-12-27 18:42:44	18	2015-12-27 21:42:42	2	2015-12-27 18:47:40	1	1	0	0	0	0	0	2	2	2	1	0	0	0	0	0	0	0	0	0	0	0	0	0	0	0	0
332	2015-12-27 18:44:07	21	2015-12-27 21:43:00	2	2015-12-27 18:51:40	1	0	0	0	0	1	0	2	2	1	0	0	1	0	0	0	0	0	0	0	0	0	0	0	0	0	0
333	2015-12-28 05:19:55	25	2015-12-28 08:19:53	2	2015-12-28 05:25:01	0	1	0	0	0	1	1	1	1	1	1	0	0	0	0	0	0	0	0	0	0	0	0	0	0	0	0
337	2015-12-28 09:54:17	27	2015-12-28 12:54:15	2	[not completed]	1	0	0	0	0	0	1	1	1	1	0	0	0	0	0	1	0	0	0	0	0	0	0	0	0	0	0
338	2015-12-28 10:29:05	23	2015-12-28 13:29:02	2	2015-12-28 10:36:49	0	1	0	0	0	0	0	2	2	1	0	0	0	0	0	0	1	0	0	1	0	0	0	0	0	0	0					4	3
341	2015-12-28 11:31:55	27	2015-12-28 11:31:53	2	2015-12-28 11:37:21	1	1	0	0	0	0	1	2	2	1	0	0	0	0	0	0	0	0	0	0	0	0	0	0	0	0	0
342	2015-12-28 11:55:31	29	2015-12-28 11:55:28	2	2015-12-28 12:00:46	0	1	0	0	0	0	1	1	1	1	1	0	0	0	0	0	0	0	0	0	0	0	0	0	0	0	0
343	2015-12-28 12:25:46	19	2015-12-28 15:25:44	2	[not completed]	1	0	0	0	0	0	1	2	2	4	0	0	0	0	0	0		0	0	0	0	0	0	0	0	0	0
345	2015-12-28 13:08:04	22	2015-12-28 16:07:57	2	2015-12-28 13:11:32	1	0	0	0	0	0	1	2	2	1	1	0	0	0	0	0	0	0	0	0	0	0	0	0	0	0	0
346	2015-12-28 13:26:48	18	2015-12-28 16:26:46	2	2015-12-28 13:31:39	1	1	0	0	0	0	0	1	1	1	1	0	0	0	0	0	0	0	0	0	0	0	0	0	0	0	0
347	2015-12-28 14:19:57	30	2015-12-28 14:19:54	2	[not completed]	1	1	0	0	0	0	1	2	2	1	1	0	0	0	0	0	0	0	0	0	0	0	0	0	0	0	0
352	2015-12-28 15:24:40	23	2015-12-28 18:24:38	2	[not completed]	0	0	0	0	0	1	0	1	1	3	0	0	0	0	0	0	0	0	0	0	0	0	0	0	0	0	0
355	2015-12-28 15:52:47	19	2015-12-28 17:52:45	2	[not completed]	1	0	0	0	0	1	0	2	2	1	1	0	0	0	0	0	0	0	0	0	0	0	0	0	0	0	0
356	2015-12-28 16:11:13	19	2015-12-28 18:11:09	2	2015-12-28 16:16:34	1	1	0	0	0	0	1	2	2	1	1	0	0	0	0	0	0	0	0	0	0	0	0	0	0	0	0
357	2015-12-28 16:41:26	18	2015-12-28 19:41:22	2	[not completed]	0	1	0	0	0	0	1	2	2	1	1	0	0	0	0	0	0	0	0	0	0	0	0	0	0	0	0
359	2015-12-28 16:49:00	18	2015-12-27 07:48:53	2	[not completed]	1	0	0	0	0	1	0	2	2	1	1	0	0	0	0	0	0	0	0	0	0	0	0	0	0	0	0
360	2015-12-28 17:46:09	18	2015-12-28 20:46:07	2	2015-12-28 17:50:17	1	1	0	0	0	0	0	2	2	2	0	0	0	0	0	0	1	0	0	0	1	0	0	0	0	0	0							2	3
363	2015-12-28 18:14:01	19	2015-12-28 21:13:51	2				0	0	0	0	0				0	0	0	0	0	0		0	0	0	0	0	0	0	0	0	0
365	2015-12-28 18:19:32	18	2015-12-28 21:19:29	2	2015-12-28 18:27:49	1	0	0	0	0	0	1	2	2	1	1	0	0	0	0	0	1	0	1	1	0	0	0	0	0	0	1			3	2	3	2
366	2015-12-28 19:31:08	18	2015-12-28 21:31:00	2	[not completed]	1	0	0	0	0	1	0	2	2	2	0	0	0	0	0	0		0	0	0	0	0	0	0	0	0	0
368	2015-12-28 20:05:19	25	2015-12-28 22:04:00	2	[not completed]	1	0	1	0	0	0	1		1	1	1	0	0	0	0	0	0	0	0	0	0	0	0	0	0	0	0
369	2015-12-28 20:13:27	21	content:--media-external-file-69225 0	2	2015-12-28 20:16:47	1	1	0	0	0	0	1	2	2	4	0	0	0	0	0	1	0	0	0	0	0	0	0	0	0	0	0
372	2015-12-28 20:41:32	44	2015-12-28 22:41:28	2	2015-12-28 20:50:01	1	0	0	0	0	1	0	2	2	1	0	0	0	0	0	0	1	0	0	0	1	0	1	0	0	0	0							2	2			1	2
377	2015-12-29 04:14:21	37	2015-12-29 07:14:18	2	[not completed]	0	1	0	0	0	0	1	2	2	1	1	0	0	0	0	0	0	0	0	0	0	0	0	0	0	0	0
378	2015-12-29 04:14:47	20	2015-12-29 07:14:36	2	2015-12-29 04:24:24	0	1	0	0	0	0	1	1	1	1	1	0	0	0	0	0	0	0	0	0	0	0	0	0	0	0	0
380	2015-12-29 08:07:51	33	2015-12-29 08:07:41	2	2015-12-29 08:15:24	1	0	0	0	0	0	1	2	2	1	0	0	0	0	0	0	1	0	0	0	0	0	0	0	0	0	1
382	2015-12-29 08:32:53	18	2015-12-29 08:32:52	2	2015-12-29 08:39:28	1	1	0	0	0	0	0	2	2	3	1	0	0	0	0	0	0	0	0	0	0	0	0	0	0	0	0
384	2015-12-29 09:43:11	23	2015-12-29 12:43:01	2	[not completed]	0	1	0	0	0	0	1	1	1	1	0	0	0	0	1	0	1	0	0	0	0	0	1	0	0	1	0											2	7					3
385	2015-12-29 09:47:50	18	2015-12-29 12:47:47	2	[not completed]	0	1	0	0	0	1	0	2	2	1	1	0	0	0	0	0	0	0	0	0	0	0	0	0	0	0	0
388	2015-12-29 11:16:35	18	2015-12-29 14:16:32	2	2015-12-29 11:21:59	1	1	1	0	0	1	0	2	2	1	0	0	0	0	0	0	0	0	0	0	0	0	0	0	0	0	0
389	2015-12-29 11:49:57	18	2012-29-15 01:49	2				0	0	0	0	0				0	0	0	0	0	0		0	0	0	0	0	0	0	0	0	0
390	2015-12-29 13:00:45	32	2015-12-29 12:59:00	2	2015-12-29 13:09:30	1	1	0	0	0	0	1	2	2	1	0	0	0	0	0	0	0	0	0	0	0	0	0	0	0	0	0
392	2015-12-29 13:06:15	19	2015-12-29 16:06:13	2	[not completed]	0	1	0	0	0	0	1	2	2	1	0	0	0	0	0	0	0	0	0	0	0	0	0	0	0	0	0
393	2015-12-29 13:19:13	21	2015-12-29 16:19:06	2	2015-12-29 13:29:59	1	1	0	0	1	0	0	2	2	1	0	0	1	0	0	0	0	0	0	0	0	0	0	0	0	0	0
395	2015-12-29 14:12:26	24	2015-12-29 17:12:23	2	2015-12-29 14:18:46	1	0	0	0	0	0	1	2	2	1	1	0	0	0	0	0	1	0	0	1	0	0	0	0	0	0	0					2	3
397	2015-12-29 14:49:56	18	2015-12-29 14:49:53	2				0	0	0	0	0				0	0	0	0	0	0		0	0	0	0	0	0	0	0	0	0
399	2015-12-29 14:50:51	18	2015-12-29 14:50:47	2	2015-12-29 14:59:42	0	1	0	0	0	0	0	1	1	1	0	0	0	0	0	0	1	0	0	1	0	0	0	0	0	0	0					3	4
400	2015-12-29 15:04:09	37	2015-12-29 18:04:07	2	2015-12-29 15:10:25	1	0	0	0	0	0	1	2	2	1	0	0	0	0	0	0	1	0	0	1	0	0	1	0	0	1	1					3	3					4	3					4
401	2015-12-29 15:41:27	18	2015-12-29 17:41:24	2	[not completed]	0	0	0	0	0	0	1	2	2	1	0	0	0	0	1	0	0	0	0	0	0	0	0	0	0	0	0
406	2015-12-29 16:45:58	25	2015-12-30 19:45:00	2	[not completed]	0	1	0	0	0	0	0	2	2	1	0	0	0	0	0	0	0	0	0	0	0	0	0	0	0	0	0
409	2015-12-29 17:07:16	26	2015-12-29 18:06:00	2	[not completed]	0	1	0	0	0	0	0	2	2	1	0	0	0	0	0	0	0	0	0	0	0	0	0	0	0	0	0
411	2015-12-29 18:19:54	18	2015-12-29 21:19:51	2	[not completed]	1	0	0	0	0	0	1	2	2	1	0	0	0	0	0	0	0	0	0	0	0	0	0	0	0	0	0
412	2015-12-29 18:51:21	18	2015-12-29 21:51:19	2	2015-12-29 18:54:49	1	0	0	1	0	0	0	2	2	1	1	0	0	0	0	0	0	0	0	0	0	0	0	0	0	0	0
413	2015-12-29 19:20:14	34	2015-12-29 07:20	2	2015-12-29 19:25:40	1	1	0	0	0	0	1	2	2	3	0	0	0	0	1	0	0	0	0	0	0	0	0	0	0	0	0
414	2015-12-29 19:35:13	18	2015-12-29 21:35:10	2	2015-12-29 19:44:41	1	0	0	0	0	1	0	2	2	1	1	0	0	0	0	1	0	0	0	0	0	0	0	0	0	0	0
415	2015-12-29 19:38:40	19	2015-12-29 21:38:35	2	2015-12-29 19:42:31	1	0	0	0	0	0	1	2	2	1	0	0	0	0	0	1	0	0	0	0	0	0	0	0	0	0	0
417	2015-12-29 19:51:25	21	2015-12-29 21:51:01	2	2015-12-29 19:57:25	1	0	0	0	0	1	0	2	2	1	1	0	0	0	0	0	0	0	0	0	0	0	0	0	0	0	0
418	2015-12-29 19:58:18	19	2015-12-29 22:58:14	2	2015-12-29 20:04:26	1	0	0	0	0	0	1	2	4	3	0	0	0	0	1	0	1	0	0	0	1	0	0	0	0	0	0							3	5
423	2015-12-29 21:14:02	18	2015-12-29 23:13:57	2	2015-12-29 21:18:53	1	0	0	0	0	1	0	2	2	1	1	0	0	0	0	0	1	1	0	0	0	0	0	0	0	0	0	1	4
426	2015-12-29 23:17:16	35	2015-12-29 23:17:11	2	[not completed]	1	1	0	0	0	0	0	2	2	1	0	0	0	0	0	0		0	0	0	0	0	0	0	0	0	0
427	2015-12-29 23:17:33	24	2015-12-30 02:17:30	2	2015-12-29 23:27:19	1	1	0	0	0	0	0	2	2	1	0	0	0	0	0	0	1	0	0	1	0	0	0	0	0	0	0					2	5
428	2015-12-29 23:18:53	18	2015-12-30 02:18:50	2	2015-12-29 23:23:36	1	1	0	0	0	0	0	2	2	1	0	0	0	0	0	0	0	0	0	0	0	0	0	0	0	0	0
429	2015-12-29 23:20:13	18	2015-12-30 00:20:10	2	[not completed]	1	1	0	0	0	0	1	2	2	1	1	0	0	0	0	0	1	0	0	1	0	0	0	0	0	0	0					3	5
431	2015-12-29 23:23:01	18	2015-12-30 02:22:58	2	[not completed]	1	0	0	0	0	1	0	2	2	1	1	0	0	0	0	0	0	0	0	0	0	0	0	0	0	0	0
432	2015-12-29 23:27:39	25	2012-29-2015 0	2	2015-12-29 23:30:37	0	1	0	0	0	0	1	2	2	1	1	0	0	0	0	0	0	0	0	0	0	0	0	0	0	0	0
433	2015-12-29 23:44:57	18	2015-12-29 23:44:54	2				0	0	0	0	0				0	0	0	0	0	0		0	0	0	0	0	0	0	0	0	0
434	2015-12-29 23:45:34	18	2015-12-29 23:45:32	2	[not completed]	1	0	0	0	0	1	0	2	2	1	1	0	0	0	0	0	0	0	0	0	0	0	0	0	0	0	0
435	2015-12-29 23:46:36	18	2015-12-29 23:46:33	2	[not completed]	1	1	0	0	0	0	1	1	1	1	0	0	0	0	1	0	0	0	0	0	0	0	0	0	0	0	0
436	2015-12-29 23:55:21	18	2015-12-30 12:55	2	2015-12-29 23:59:20	1	1	0	0	0	1	0	2	2	3	0	0	0	0	0	0	0	0	0	0	0	0	0	0	0	0	0
437	2015-12-30 00:15:22	18	2015-12-30 02:15:19	2	2015-12-30 00:21:12	0	1	1	0	0	0	0	2	2	1	0	0	0	0	0	0	1	0	0	0	0	1	0	0	0	0	0									4	4
438	2015-12-30 00:15:39	21	2015-12-30 02:15:00	2	2015-12-30 00:21:16	1	0	0	0	0	1	0	2	2	1	1	0	0	0	0	0	1	0	0	0	1	0	1	0	0	0	0							1	2			3	7
439	2015-12-30 00:29:01	19	2015-12-30 00:28:56	2	2015-12-30 00:36:46	1	1	0	0	0	0	1	2	2	1	1	0	0	0	0	0	0	0	0	0	0	0	0	0	0	0	0
441	2015-12-30 00:39:20	19	2015-12-30 00:39:16	2	[not completed]	1	1	0	0	0	0	1	2	2	1	1	0	0	0	0	0	0	0	0	0	0	0	0	0	0	0	0
445	2015-12-30 08:44:09	21	2015-12-30 11:44:05	2	2015-12-30 08:52:14	1	0	0	0	0	1	0	1	1	1	0	0	0	0	0	0	0	0	0	0	0	0	0	0	0	0	0
446	2015-12-30 09:46:01	19	2015-12-30 12:45:52	2	[not completed]	1	0	0	0	0	0	1	2	2	5	0	0	0	0	0	0		0	0	0	0	0	0	0	0	0	0
448	2015-12-30 10:51:04	35	2015-12-30 13:50:00	2	[not completed]	1	0	0	0	0	0	1	2	2	1	0	0	0	0	0	0	1	0	0	1	0	0	0	0	0	0	0					2	2
449	2015-12-30 11:46:51	54	2015-12-30 11:46:49	2	2015-12-30 11:52:37	1	1	0	0	0	0	0	2	2	1	1	0	0	0	0	0	1	0	0	0	0	0	0	0	0	0	0
450	2015-12-30 11:49:56	28	2015-12-30 12:49:54	2	2015-12-30 11:53:40	1	0	1	0	0	0	0	1	1	1	1	0	0	0	0	0	0	0	0	0	0	0	0	0	0	0	0
451	2015-12-30 11:52:45	19	2015-12-30 14:52:37	2	2015-12-30 11:56:45	1	0	1	0	0	1	1	2	2	1	1	0	0	0	0	0	0	0	0	0	0	0	0	0	0	0	0
452	2015-12-30 13:47:44	32	2015-12-30 13:47:37	2	[not completed]	1	1	0	0	0	0	0	1	1	1	0	0	0	0	0	0		0	0	0	0	0	0	0	0	0	0
454	2015-12-30 14:18:25	22	2012-30-15 05:18	2				0	0	0	0	0				0	0	0	0	0	0		0	0	0	0	0	0	0	0	0	0
455	2015-12-30 14:22:57	36	2015-12-30 16:22:53	2	2015-12-30 14:29:26	1	0	1	0	0	0	1	2	2	1	0	0	0	0	1	1	0	0	0	0	0	0	0	0	0	0	0
457	2015-12-30 14:50:23	19	2015-12-30 16:50:16	2	[not completed]	1	1	0	0	0	1	0	2	2	1	1	0	0	0	1	0	1	0	0	1	0	0	0	0	0	0	0					2	2
458	2015-12-30 15:09:18	55	2015-12-30 18:09:12	2	2015-12-30 15:15:56	0	1	0	0	0	0	1	2	2	1	0	0	0	0	0	0	1	0	0	0	0	0	0	1	0	0	0													4	7
460	2015-12-30 15:26:30	18	2015-12-30 18:26:23	2	2015-12-30 15:32:02	0	0	0	0	0	1	0	2	2	5	1	0	0	0	0	0	0	0	0	0	0	0	0	0	0	0	0
461	2015-12-30 15:50:29	28	2015-12-30 18:50:26	2	2015-12-30 15:55:24	0	0	0	1	0	0	0	2	2	1	0	0	0	0	0	0	0	0	0	0	0	0	0	0	0	0	0
462	2015-12-30 16:12:50	18	2015-12-30 18:12:29	2	[not completed]	1	0	0	0	0	1	0	2	2	1	1	0	0	0	1	0	0	0	0	0	0	0	0	0	0	0	0
464	2015-12-30 16:42:53	20	2015-12-30 19:42:50	2	2015-12-30 17:01:06	1	1	0	0	0	0	1	1	1	1	1	0	0	0	0	0	1	0	0	1	0	0	0	0	0	1	0					4	5											1
465	2015-12-30 16:46:24	36	2015-12-30 16:46:22	2	[not completed]	0	1	0	0	0	0	0	2	2	1	0	0	0	0	0	0	0	0	0	0	0	0	0	0	0	0	0
466	2015-12-30 17:05:08	18	2015-12-30 19:05:01	2	2015-12-30 17:07:54	1	0	0	0	1	0	0	1	1	1	0	0	0	0	0	1	0	0	0	0	0	0	0	0	0	0	0
467	2015-12-30 17:48:27	25	2015-13-30 08:48	2	[not completed]	1	0	0	0	0	1	0	2	2	1	0	0	0	0	0	0		0	0	0	0	0	0	0	0	0	0
468	2015-12-30 18:02:45	39	2015-12-30 18:02:42	2	2015-12-30 18:08:20	1	1	1	0	0	0	0	2	2	1	0	0	0	0	0	0	0	0	0	0	0	0	0	0	0	0	0
472	2015-12-30 18:44:54	18	2015-12-30 21:44:51	2				0	0	0	0	0				0	0	0	0	0	0		0	0	0	0	0	0	0	0	0	0
473	2015-12-30 18:52:26	43	2015-12-30 21:52:23	2	2015-12-30 19:00:27	1	1	0	0	0	0	0	1		1	0	0	0	0	1	0	0	0	0	0	0	0	0	0	0	0	0
475	2015-12-30 19:22:08	41	2015-12-30 22:22:00	2	[not completed]	0	1	0	0	0	1	0	1	1	1	0	0	0	0	0	0	0	0	0	0	0	0	0	0	0	0	0
476	2015-12-30 19:41:40	22	2015-12-30 21:41:37	2	[not completed]	1	0	0	0	0	0	1	1	1	1	0	0	0	0	0	0		0	0	0	0	0	0	0	0	0	0
479	2015-12-30 20:05:59	19	2015-12-30 22:05:56	2	2015-12-30 20:11:42	1	1	0	0	0	0	1	2	2	1	1	0	0	0	0	0	0	0	0	0	0	0	0	0	0	0	0
481	2015-12-30 20:22:21	18	2015-12-30 23:22:15	2	[not completed]	1	0	0	0	0	0	1	1	1	1	1	0	0	0	0	0	0	0	0	0	0	0	0	0	0	0	0
482	2015-12-30 20:36:24	20	2015-12-30 23:36:22	2	2015-12-30 20:40:37	1	1	0	0	0	0	0	2	2	1	1	0	0	0	0	0	1	0	1	1	0	0	0	0	0	1	0			1	5	4	6											1
484	2015-12-31 01:10:00	19	2015-12-31 04:09:58	2	2015-12-31 01:14:38	1	0	0	0	0	0	1	1	1	1	1	0	0	0	0	0	0	0	0	0	0	0	0	0	0	0	0
486	2015-12-31 02:25:27	18	2015-12-31 02:25:23	2	2015-12-31 02:33:50	0	1	0	0	0	0	0	2	2	1	1	0	0	0	0	0	0	0	0	0	0	0	0	0	0	0	0
487	2015-12-31 02:36:04	39	2015-12-31 02:35:55	2	2015-12-31 02:42:13	0	0	0	1	0	0	0	1	1	1	1	0	0	0	0	0	0	0	0	0	0	0	0	0	0	0	0
488	2015-12-31 03:34:59	35	2015-12-31 06:33:00	2	2015-12-31 03:40:24	1	1	0	0	0	0	1	1	1	1	0	0	0	0	1	0	0	0	0	0	0	0	0	0	0	0	0
489	2015-12-31 03:46:31	36	2015-12-31 04:46:28	2	2015-12-31 03:52:04	1	0	0	0	0	0	1	1	1	1	1	0	0	0	0	0	0	0	0	0	0	0	0	0	0	0	0
490	2015-12-31 05:32:03	35	2015-12-31 07:32:00	2				0	0	0	0	0				0	0	0	0	0	0		0	0	0	0	0	0	0	0	0	0
491	2015-12-31 05:32:38	32	2015-12-31 07:32:35	2	2015-12-31 05:36:44	1	0	0	0	0	0	1	2	2	1	0	0	0	0	0	0	0	0	0	0	0	0	0	0	0	0	0
492	2015-12-31 06:44:22	18	2015-12-31 06:44:18	2	2015-12-31 06:47:08	1	1	0	0	0	0	1	1	1	1	1	0	0	0	0	0	0	0	0	0	0	0	0	0	0	0	0
493	2015-12-31 08:01:55	49	2015-12-31 10:01:39	2	2015-12-31 08:06:28	1	0	0	0	0	0	1	1	1	1	1	0	0	0	0	0	0	0	0	0	0	0	0	0	0	0	0
494	2015-12-31 08:22:15	31	2015-12-31 11:22:10	2	[not completed]	1	0	0	0	0	1	0	1	1	1	0	0	0	0	0	0	0	0	0	0	0	0	0	0	0	0	0
495	2015-12-31 09:24:43	34	2015-12-31 09:24:00	2				0	0	0	0	0				0	0	0	0	0	0		0	0	0	0	0	0	0	0	0	0
496	2015-12-31 09:53:48	25	2015-12-31 09:53:46	2				0	0	0	0	0				0	0	0	0	0	0		0	0	0	0	0	0	0	0	0	0
498	2015-12-31 10:36:39	38	2015-12-31 12:36:36	2	2015-12-31 10:40:07	1	0	0	0	0	1	0	1	1	1	0	0	0	0	0	0	0	0	0	0	0	0	0	0	0	0	0
500	2015-12-31 11:22:12	19	2015-12-31 14:22:06	2	[not completed]	1	0	1	0	0	0	1	2	2	1	0	0	0	0	0	1	0	0	0	0	0	0	0	0	0	0	0
501	2015-12-31 12:08:13	38	2015-12-31 14:08:10	2	2015-12-31 12:12:52	0	1	0	0	0	0	0	1	1	5	0	0	0	0	0	1	0	0	0	0	0	0	0	0	0	0	0
504	2015-12-31 13:07:22	28	2015-12-31 16:06:00	2	2015-12-31 13:15:36	0	1	0	0	0	0	0	1	1	2	1	0	0	0	0	0	0	0	0	0	0	0	0	0	0	0	0
505	2015-12-31 13:20:04	31	2015-12-31 15:20:02	2	2015-12-31 13:24:50	1	0	0	0	0	0	1	2	2	1	0	0	0	0	0	1	1	0	0	1	1	0	0	0	0	0	0					2	4	4	2
506	2015-12-31 13:40:00	29	2015-12-31 15:39:54	2	2015-12-31 13:45:38	1	1	0	0	0	0	1	1	1	1	0	0	0	0	0	0	0	0	0	0	0	0	0	0	0	0	0
512	2015-12-31 15:39:25	32	2012-31-15 06:39	2	2015-12-31 15:45:57	1	0	0	0	0	1	0	1	1	1	0	0	0	0	0	1	0	0	0	0	0	0	0	0	0	0	0
513	2015-12-31 16:15:49	34	2012-31-15 0	2				0	0	0	0	0				0	0	0	0	0	0		0	0	0	0	0	0	0	0	0	0
514	2015-12-31 16:16:16	34	2015-12-31 16:16:14	2	2015-12-31 16:20:22	1	1	0	0	0	0	0	1	1	1	0	0	0	0	0	0	0	0	0	0	0	0	0	0	0	0	0
515	2015-12-31 16:45:56	18	2012-31-15 04:45	2	[not completed]	1	0	0	0	0	1	1	1	1	3	0	0	0	0	0	0		0	0	0	0	0	0	0	0	0	0
516	2015-12-31 17:04:00	37	2015-12-31 20:03:00	2	2015-12-31 17:09:18	1	0	1	0	0	0	1	2	2	1	0	0	0	0	0	0	1	0	0	0	0	0	0	1	0	0	0													1	2
520	2015-12-31 18:09:19	18	2015-12-31 20:09:37	2	[not completed]	1	0	1	0	0	0	0	1	1	1	1	0	0	0	0	0	0	0	0	0	0	0	0	0	0	0	0
521	2015-12-31 18:45:00	28	2015-12-31 21:44:56	2	2015-12-31 18:50:20	1	0	1	0	0	0	1	1	1	1	0	0	0	0	1	1	0	0	0	0	0	0	0	0	0	0	0
525	2015-12-31 19:35:31	50	2015-12-31 21:35:22	2	[not completed]	1	0	0	0	0	1	1	1	1	2	0	0	0	0	0	0	0	0	0	0	0	0	0	0	0	0	0
527	2015-12-31 22:45:30	56	2016-01-01 00:45:10	2	2015-12-31 23:00:04	1	0	0	0	0	0	1	1	1	1	0	0	0	0	0	0	0	0	0	0	0	0	0	0	0	0	0
530	2016-01-01 06:08:08	69	2016-01-01 08:08:01	2	[not completed]	0	0	0	0	0	0	1	1	1	1	0	0	0	0	0	0		0	0	0	0	0	0	0	0	0	0
531	2016-01-01 06:09:40	26	2016-01-01 09:06:41	2				0	0	0	0	0				0	0	0	0	0	0		0	0	0	0	0	0	0	0	0	0
532	2016-01-01 09:34:31	18	2016-01-01 12:34:29	2	[not completed]	1	0	0	0	0	0	1	2	2	1	1	0	0	0	0	0	0	0	0	0	0	0	0	0	0	0	0
535	2016-01-03 04:15:56	43	2016-01-03 06:15:42	2	2016-01-03 04:22:38	0	0	1	0	0	0	0	2	2	1	0	0	0	0	0	1	1	0	0	1	0	0	0	0	0	0	0					1	3
539	2016-01-04 10:53:33	19	2016-01-04 12:53:11	2	2016-01-04 10:58:38	0	1	0	0	0	0	1	1	1	1	1	0	0	0	0	0	0	0	0	0	0	0	0	0	0	0	0
542	2016-01-04 16:51:56	58	2016-01-04 16:51:52	2				0	0	0	0	0				0	0	0	0	0	0		0	0	0	0	0	0	0	0	0	0
543	2016-01-04 16:52:45	58	2016-01-04 16:52:43	2	[not completed]	1	1	0	0	0	0	1	1	1	1	0	0	0	0	0	0	0	0	0	0	0	0	0	0	0	0	0
546	2016-01-05 11:55:21	63	2016-01-05 14:54:07	2	2016-01-05 12:05:21	1	0	0	0	0	1	0	2	2	1	0	0	0	0	0	0	1	0	1	1	1	0	0	0	0	1	0			3	3	3	5	4	5									3
548	2016-01-05 19:25:01	35	2016-01-05 19:24:49	2	2016-01-05 19:37:04	1	0	1	0	0	0	0	1	1	1	0	0	0	0	0	1	0	0	0	0	0	0	0	0	0	0	0
549	2016-01-05 19:44:34	57	2016-01-05 22:44:01	2	2016-01-05 19:48:54	1	0	0	0	0	1	0	2	2	1	0	0	0	0	0	0	0	0	0	0	0	0	0	0	0	0	0
551	2016-01-06 14:46:33	26	2016-01-06 16:46:16	2	[not completed]	1	0	0	0	0	0	1	2	2	1	0	0	0	0	0	0	0	0	0	0	0	0	0	0	0	0	0
554	2016-01-07 18:09:06	45	2016-01-07 21:09:15	2	2016-01-07 18:17:06	1	0	0	0	0	0	1	1	1	1	0	0	0	0	0	0	0	0	0	0	0	0	0	0	0	0	0
555	2016-01-07 21:42:41	56	2016-01-07 23:42:26	2	2016-01-07 21:56:05	1	0	0	0	0	0	1	1	1	1	0	0	0	0	0	0	0	0	0	0	0	0	0	0	0	0	0
556	2016-01-08 09:45:26	32	2016-01-08 09:45:00	2	[not completed]	1	0	1	0	0	0	1	1	1	1	0	0	0	0	0	0		0	0	0	0	0	0	0	0	0	0
557	2016-01-09 09:54:31	29	2016-01-09 11:54:29	2				0	0	0	0	0				0	0	0	0	0	0		0	0	0	0	0	0	0	0	0	0
560	2016-01-09 14:08:53	49	2016-01-09 17:08:48	2	[not completed]	1	0	0	0	0	0	1	1	1	1	0	0	0	0	0	0	0	0	0	0	0	0	0	0	0	0	0
563	2016-01-10 06:49:55	45	2016-01-10 08:49:52	2	2016-01-10 06:55:11	1	0	0	0	0	0	1	2	2	1	0	0	0	0	0	0	1	0	0	0	1	0	0	0	0	0	0							2	2
564	2016-01-10 08:07:44	26	2016-01-16 11:07	2	[not completed]	0	1	0	0	1	0	0	2	2	1	0	0	0	0	0	0	0	0	0	0	0	0	0	0	0	0	0
565	2016-01-10 08:29:36	26	2016-01-10 11:29:32	2	2016-01-10 08:36:13	1	0	0	0	0	0	1	2	2	1	0	0	0	0	0	0	0	0	0	0	0	0	0	0	0	0	0
567	2016-01-10 15:14:08	36	2016-01-10 17:14:05	2	2016-01-10 15:16:32	1	0	0	0	0	0	1	1	1	1	0	0	0	0	0	0	0	0	0	0	0	0	0	0	0	0	0
573	2016-01-10 21:01:01	19	2016-01-11 00:00:58	2	[not completed]	1	0	0	0	0	1	0	2	2	1	1	0	0	0	0	0	0	0	0	0	0	0	0	0	0	0	0
575	2016-01-11 05:41:31	42	2016-01-11 05:41:28	2	2016-01-11 05:45:13	1	1	0	0	0	0	1	2	2	1	1	0	0	0	0	0	1	0	0	1	0	0	0	0	0	0	0					2	6
577	2016-01-11 09:41:41	29	2016-01-11 09:41:39	2	2016-01-11 09:47:26	1	1	0	0	0	0	1	2	2	1	0	0	0	0	0	0	1	0	0	0	0	0	0	0	0	1	0																	1
579	2016-01-11 10:09:22	30	2016-01-11 01:09:25	2	2016-01-11 10:16:21	1	0	0	0	0	1	0	1	1	1	0	0	0	0	0	1	0	0	0	0	0	0	0	0	0	0	0
581	2016-01-11 11:26:40	35	2016-01-11 11:26:34	2	2016-01-11 11:31:58	0	1	0	0	0	0	0	1	1	1	1	0	0	0	0	0	0	0	0	0	0	0	0	0	0	0	0
583	2016-01-11 12:16:23	18	2016-01-11 14:16:11	2	2016-01-11 12:21:19	1	1	0	0	0	0	1	1	1	1	1	0	0	0	0	0	0	0	0	0	0	0	0	0	0	0	0
587	2016-01-11 13:23:20	18	2016-01-11 16:23:17	2	2016-01-11 13:26:32	1	0	0	0	0	0	1	1	1	1	1	0	0	0	0	0	0	0	0	0	0	0	0	0	0	0	0
590	2016-01-11 14:12:11	35	2016-01-11 17:12:10	2	[not completed]	1	0	1	0	0	0	1	2	2	1	0	0	0	0	0	0	0	0	0	0	0	0	0	0	0	0	0
593	2016-01-11 15:51:05	38	2016-01-11 18:50:00	2	2016-01-11 15:57:25	0	1	0	0	0	0	1	2	2	1	0	0	0	0	0	0	0	0	0	0	0	0	0	0	0	0	0
594	2016-01-11 16:20:24	27	2016-01-11 17:20:22	2				0	0	0	0	0				0	0	0	0	0	0		0	0	0	0	0	0	0	0	0	0
595	2016-01-11 16:20:51	27	2016-01-11 17:20:35	2	2016-01-11 16:24:46	1	0	0	0	0	1	0	1	1	1	0	0	0	0	0	0	0	0	0	0	0	0	0	0	0	0	0
597	2016-01-11 16:24:56	18	2016-01-11 06:24	2	[not completed]	1	0	0	0	0	1	0	2	2	3	0	0	0	0	1	0	0	0	0	0	0	0	0	0	0	0	0
598	2016-01-11 16:27:19	18	2016-01-11 06:27	2	2016-01-11 16:31:18	1	0	0	0	0	1	0	2	2	3	0	0	0	0	1	0	0	0	0	0	0	0	0	0	0	0	0
601	2016-01-11 17:33:25	55	2016-01-11 20:32:00	2	2016-01-11 17:38:45	1	0	0	0	0	0	1	2	2	1	0	0	0	0	0	0	0	0	0	0	0	0	0	0	0	0	0
604	2016-01-11 18:09:05	21	2016-01-11 20:08:58	2	[not completed]	1	0	0	0	0	1	0	2	2	1	1	0	0	0	0	0	1	0	0	1	0	0	0	0	0	0	0					4	6
605	2016-01-11 18:21:24	28	2016-01-11 21:21:16	2	2016-01-11 18:28:10	1	1	0	0	0	0	0	2	2	3	1	0	0	0	0	0	1	0	0	0	0	1	0	0	0	0	0									2	2
607	2016-01-11 18:59:40	18	2016-01-11 09:59:35	2	2016-01-11 19:04:25	1	0	0	0	0	0	1	2	2	1	1	0	0	0	0	0	0	0	0	0	0	0	0	0	0	0	0
608	2016-01-11 18:59:28	18	Jan 09	2	2016-01-11 19:04:22	0	1	0	0	0	0	1	1	1	3	1	0	0	0	0	1	0	0	0	0	0	0	0	0	0	0	0
612	2016-01-11 19:53:50	18	2016-01-11 22:53:48	2	[not completed]	1	0	0	0	0	0	1	2	2	1	0	0	0	0	1	0	0	0	0	0	0	0	0	0	0	0	0
613	2016-01-11 20:44:54	43	2016-01-11 0	2	2016-01-11 20:50:52	1	0	0	0	0	0	1	1	1	1	0	0	0	0	0	1	0	0	0	0	0	0	0	0	0	0	0
614	2016-01-11 21:26:31	34	2016-01-12 00:26:27	2	2016-01-11 21:37:18	0	1	0	0	0	0	1	1	1	1	0	0	0	0	0	0	0	0	0	0	0	0	0	0	0	0	0
615	2016-01-11 21:37:15	34	2016-01-11 21:37:13	2	[not completed]	1	1	0	0	0	0	1	1	1	1	0	0	0	0	0	0	0	0	0	0	0	0	0	0	0	0	0
616	2016-01-11 21:40:20	70	2016-01-11 23:40:11	2	2016-01-11 21:47:13	1	0	0	0	0	0	1	1	1	2	0	0	0	0	1	0	0	0	0	0	0	0	0	0	0	0	0
617	2016-01-12 06:46:14	39	2016-01-12 09:46:19	2	[not completed]	1	0	0	0	0	0	1	1	1	1	0	0	0	0	0	0	0	0	0	0	0	0	0	0	0	0	0
619	2016-01-12 11:34:21	35	2016-01-12 14:34:15	2	2016-01-12 11:42:06	1	0	0	0	0	0	1	1	1	1	0	0	0	0	0	0	0	0	0	0	0	0	0	0	0	0	0
621	2016-01-12 16:28:47	26	2016-01-12 0	2	2016-01-12 16:49:03	1	0	0	0	0	1	0	1	1	5	0	0	0	1	0	0	1	0	0	1	0	0	0	0	0	0	0					2	2
622	2016-01-12 16:54:46	67	2016-01-12 17:53:00	2	2016-01-12 17:13:33	1	0	0	0	0	0	1	2	2	1	0	0	0	0	0	0	1	0	1	0	0	0	0	0	0	0	0			2	6
623	2016-01-13 06:08:43	53	2016-01-13 09:08:40	2	2016-01-13 06:13:41	1	0	0	0	0	0	1	1	1	1	0	0	0	0	0	0	0	0	0	0	0	0	0	0	0	0	0
624	2016-01-13 12:13:25	28	2016-01-13 12:12:00	2	2016-01-13 12:19:29	1	0	0	0	0	1	0	2	2	1	1	0	0	0	0	0	0	0	0	0	0	0	0	0	0	0	0
626	2016-01-13 21:32:10	43	2016-01-13 23:31:45	2	2016-01-13 21:35:50	1	0	0	0	0	0	1	1	1	1	0	0	0	0	0	0	0	0	0	0	0	0	0	0	0	0	0
627	2016-01-14 14:39:48	41	2016-01-14 16:39:23	2	2016-01-14 14:46:20	1	0	0	0	0	0	1	1	1	1	0	0	0	0	1	0	0	0	0	0	0	0	0	0	0	0	0
628	2016-01-14 22:34:30	35	1979-09-04 04:14:00	2	[not completed]	1	0	0	0	0	0	1	1	1	1	0	0	0	0	0	0		0	0	0	0	0	0	0	0	0	0
629	2016-01-16 08:47:37	42	2016-01-16 08:47:33	2	2016-01-16 08:53:16	1	0	0	0	0	0	1	2	2	2	0	0	0	0	0	0	0	0	0	0	0	0	0	0	0	0	0
631	2016-01-17 22:48:56	55	2016-01-17 22:48:50	2	2016-01-17 23:02:28	1	0	0	0	0	0	1	2	2	1	0	0	0	0	0	0	0	0	0	0	0	0	0	0	0	0	0
633	2016-01-18 12:49:35	28	2016-01-18 15:47:00	2	2016-01-18 12:54:23	1	0	0	0	0	0	1	1	1	5	1	1	0	0	0	0	0	0	0	0	0	0	0	0	0	0	0
641	2016-01-22 07:46:37	38	2016-01-22 10:45:00	2	2016-01-22 07:53:40	1	0	0	0	0	1	1	2	2	1	0	0	0	0	0	0	1	0	0	0	0	0	0	1	0	0	1													3	2
643	2016-01-25 10:25:03	59	2016-01-25 13:24:58	2	[not completed]	1	0	0	0	0	0	1	1	1	1	0	0	0	0	0	0	0	0	0	0	0	0	0	0	0	0	0
645	2016-01-25 14:46:17	60	2016-01-25 17:46:14	2	2016-01-25 14:53:28	1	0	0	0	0	0	1	2	2	1	0	0	0	0	0	0	1	1	1	1	0	0	0	0	0	0	0	3	2	3	3	2	1
648	2016-01-25 19:11:59	18	2016-01-25 21:11:00	2	2016-01-25 19:16:26	1	0	0	0	0	0	1	1	1	1	1	0	0	0	0	1	0	0	0	0	0	0	0	0	0	0	0
649	2016-01-25 19:12:27	22	10:12 0	2	[not completed]	0	1	0	0	0	0	0	2	2	5	0	0	0	0	0	0		0	0	0	0	0	0	0	0	0	0
650	2016-01-25 19:20:39	37	2016-01-25 22:20:34	2	[not completed]	1	0	0	0	0	0	1	1	1	1	0	0	0	0	1	0	1	0	1	1	1	0	1	1	0	1	0			4	2	4	1	4	7			4	1	1	1			2
654	2016-01-25 23:11:29	18	2016-01-26 02:11:25	2	[not completed]	1	0	0	0	0	1	0	2	2	1	1	0	0	0	0	0	1	1	1	0	0	0	0	0	0	0	0	4	5	4	5
656	2016-01-26 03:41:42	19	2016-01-26 06:41:38	2	2016-01-26 03:47:17	1	0	0	0	0	0	1	1	1	1	1	0	0	0	0	0	0	0	0	0	0	0	0	0	0	0	0
659	2016-01-26 14:06:16	18	27 0	2	[not completed]	1	0	0	0	0	0	1	1	1	1	1	0	0	0	0	0	0	0	0	0	0	0	0	0	0	0	0
661	2016-02-09 11:59:36	18	2016-02-09 15:00:25	2	[not completed]	1	0	0	0	0	0	1	1	4	1	1	0	0	0	0	0	0	0	0	0	0	0	0	0	0	0	0
662	2016-02-10 00:59:56	48	89 0	2	[not completed]	1	0	0	0	0	0	1	1	1	1	0	0	0	0	0	0		0	0	0	0	0	0	0	0	0	0
663	2016-03-13 21:50:00	49	2016-03-13 21:49:56	2	2016-03-13 22:01:11	1	0	0	0	0	0	1	2	2	3	1	0	0	0	0	0	1	0	0	1	0	0	0	0	0	0	0					2	3
664	2016-03-13 22:22:02	57	2016-03-13 22:21:54	2	2016-03-13 22:28:30	1	0	0	0	0	0	1	2	2	1	0	0	0	0	0	0	0	0	0	0	0	0	0	0	0	0	0
666	2016-03-13 22:38:54	35	2016-03-13 22:38:50	2	2016-03-13 22:46:12	1	0	0	0	0	0	0	2	2	1	0	0	0	0	0	0	0	0	0	0	0	0	0	0	0	0	0
668	2016-03-14 00:52:16	41	2016-03-14 00:52:09	2	2016-03-14 01:02:13	1	0	0	0	0	0	1	2	2	1	0	0	0	0	1	0	1	0	0	1	0	0	0	0	0	0	1					2	3
669	2016-03-14 15:19:54	51	2016-03-14 16:19:51	2	2016-03-14 15:29:01	1	1	0	0	0	0	1	2	2	1	0	0	0	0	0	0	0	0	0	0	0	0	0	0	0	0	0
670	2016-03-29 08:14:34	59	2016-03-29 11:14:31	2	2016-03-29 08:27:14	1	0	0	0	0	0	1	2	2	1	0	0	0	0	1	0	0	0	0	0	0	0	0	0	0	0	0
673	2016-05-10 19:09:18	55	5169430250 0	2	2016-05-10 19:18:45	1	0	0	0	0	1	0	2	2	1	0	0	0	0	0	1	1	0	0	0	1	0	0	0	0	0	0							1	1
674	2016-05-11 12:38:10	57	2016-05-11 15:38:06	2	2016-05-11 12:44:25	1	0	0	0	0	0	1	1	3	1	0	0	0	0	0	0	1	0	0	1	0	0	0	0	0	0	0					2	1
676	2016-05-14 21:11:41	51	2016-05-14 23:12:10	2	2016-05-14 21:17:16	1	0	0	0	0	0	1	2	2	3	0	0	0	0	0	0	0	0	0	0	0	0	0	0	0	0	0
677	2016-05-15 12:40:25	49	16 05	2	2016-05-15 12:49:46	0	1	1	0	0	0	0	1	1	1	0	0	0	1	0	0	0	0	0	0	0	0	0	0	0	0	0
680	2016-05-16 19:49:03	46	2016-05-16 19:54:00	2	[not completed]	1	0	0	0	0	0	1	1	1	1	0	0	0	0	0	0	1	1	1	1	0	0	0	0	0	0	0	3	2	3	2	4	4
682	2016-05-18 15:33:33	42	2016-05-18 0	2	2016-05-18 15:44:29	1	0	0	0	0	0	1	2	2	1	0	0	0	0	1	0	1	0	0	0	0	0	0	0	0	0	1
687	2016-05-23 11:23:44	50	2016-05-23 13:23:19	2	[not completed]	1	0	0	0	0	0	1	1	1	1	0	0	0	0	0	0	0	0	0	0	0	0	0	0	0	0	0
689	2016-05-24 09:09:41	30	2016-05-24 11:09:35	2	2016-05-24 09:19:11	1	0	0	0	0	0	1	1	1	1	0	0	0	0	1	0	0	0	0	0	0	0	0	0	0	0	0
690	2016-05-24 11:30:35	48	2016-05-24 230	2	[not completed]	1	0	0	0	0	0	1	2	2	1	0	0	0	0	1	0	1	0	0	0	0	1	0	0	0	0	1									1	1
691	2016-05-28 09:49:59	58	2016-05-28 12:49:36	2	2016-05-28 09:57:08	0		0	0	0	0	1	1	1	3	0	0	0	0	0	0	1	0	0	0	0	0	0	0	0	0	1
697	2016-06-03 06:57:46	31	2016-06-03 09:57:42	2	[not completed]	1	0	0	0	0	0	1	1	1	1	0	0	0	0	1	0	0	0	0	0	0	0	0	0	0	0	0
702	2016-06-11 06:48:17	65	2016-06-11 08:48:02	2	2016-06-11 06:56:34	1	0	0	0	0	0	1	2	2	1	0	0	0	0	0	0	0	0	0	0	0	0	0	0	0	0	0
706	2016-06-13 12:18:38	56	2346003456 0	2	2016-06-13 12:25:47	1	0	0	0	0	1	0	1	1	1	0	0	0	0	1	0	0	0	0	0	0	0	0	0	0	0	0
707	2016-06-13 15:02:53	48	2016-06-13 18:02:46	2	2016-06-13 15:10:05	1	0	0	0	0	1	0	1	1	1	0	0	0	0	0	0	1	0	1	1	1	0	0	0	0	0	0			2	3	1	4	1	1
708	2016-06-13 15:11:13	57	2016-06-13 18:10:41	2	2016-06-13 15:20:58	1	0	0	0	0	0	1	2	2	1	0	0	0	0	0	0	1	0	0	1	1	0	0	0	0	0	0					2	1	2	1
711	2016-06-14 16:12:29	58	2016-06-14 17:12:25	2	2016-06-14 16:17:54	1	0	1	0	0	0	1	2	2	1	0	0	0	0	1	1	0	0	0	0	0	0	0	0	0	0	0
[truncated: 38 more columns]
